# Supplementary material for: Probing the Dynamic Process of Encapsulation in Escherichia coli GroEL
Source: PLoS One. 2013 Oct 30;8(10):e78135. doi: 10.1371/journal.pone.0078135 (PMC3813556; doi:10.1371/journal.pone.0078135)
Supplement: Table S1 — (XLSX) [file pone.0078135.s001.xlsx]

## Sheet: Sheet1
Table S1: Values of the kinetic constants derived from analyses of stopped-flowfluorescence analysis performed in the present study. Values of the relative amplitude and apparent rate constants are shown with standard error values for each fit shown in Figures 4 through 7. Attributions of each kinetic phase to the nomenclature first used in Taniguchi et al. were determined according to the relati…
Figure	Sample
		Phase A			Phase B			Phase C			Phase D			Phase S
		Amplitude	k (sec-1)		Amplitude	k (sec-1)		Amplitude	k (sec-1)		Amplitude	k (sec-1)		Amplitude	k (sec-1)
Figure 4A
	GroEL R231W + ATP							-0.032±0.002	2.1±0.11		0.021±0.0017	0.51±0.059
	GroEL CP86 + ATP				0.003±0.00049	2.1±0.51
Figure 4B
	GroEL R231W + ATP+ GroES							-0.019±0.066	0.75±1.2		0.028±0.043	0.23±0.76		-0.021±0.0017	7.5±0.86
	GroEL CP86 + ATP + GroES							-0.0056±0.0012	0.43±0.26					-0.0078±0.0016	2.7±0.87
Figure 5A
	GroEL R231W + ATP (Fig. 4A)
	GroEL D398A-RW + ATP				0.031±0.0025	61±8.9
Figure 5B
	GroEL D398A-RW + ATP				0.014±0.0013	3.7±0.42		-0.029±0.00015	0.019±0.00029
	GroEL-D398A-RW + AMP-PNP				0.0019±0.000097	0.088±0.0076
Figure 6A
	GroEL R231W + ATP (Fig. 4A)
	GroEL R231W + AMP-PNP	-0.01±0.00089	25±4.4		0.017±0.00093	2.2±0.22		-0.012±0.00043	0.29±0.084
Figure 6B
	GroEL R231W + AMP-PNP				0.014±0.00042	2.4±0.11		-0.011±0.00013	0.14±0.002
Figure 7A
	GroEL SR-1-RW + ATP				0.088±0.0037	65±3.6		-0.043±0.00055	1.8±0.035
	GroEL SR-1-RW + ATP + MDH				0.01±0.0016	74±14		-0.0042±0.00011	0.65±0.052
	GroEL SR-1-RW + ATP + GroES				0.091±0.017	160±35								-0.072±0.0027	10±0.41
	GroEL SR-1-RW + ATP + MDH + GroES													-0.016±0.0024	5.1±0.65
Figure 7B
	GroEL R231W + ATP							-0.023±0.019	1.2±0.41		0.036±0.017	0.46±0.25
	GroEL R231W + 2MDH							-0.0059±0.021	1.1±1.7		0.0063±0.019	0.45±1.1
	GroEL R231W + ATP + GroES (Fig. 3b)
	GroEL R231W + ATP + GroES + 2 MDH							-0.019±0.11	0.65±2					-0.016±0.0047	4.2±0.97
